# Supplementary material for: NEMF mutations that impair ribosome-associated quality control are associated with neuromuscular disease
Source: Nat Commun. 2020 Sep 15;11:4625. doi: 10.1038/s41467-020-18327-6 (PMC7494853; doi:10.1038/s41467-020-18327-6)
Supplement: Supplementary file 7 — Source Data [file 41467_2020_18327_MOESM7_ESM.xlsx]

## Sheet: Figure 1c
Figure 1a	Male
	Age( Weeks)	Wildtype							R487G							R86S
	1	6.3	4.7	5.2	5.1	5.7										3.5	4.3	4.1	3.1	3.3
	2	7.8	7.4	8.2	8.1	8.2			6.6	5.5	5.5	4.8				4.5	4.2	4.4	4.6	4.1
	3	12.4	9.1	8.8	9.6	10.2			5.7	6.7	6.8	7.7	5.7	7		3.6	5.1	6.3		4.5
	4	14.4	13.2	15.1	17.7	15.9			14.1	11.7	11		11.3	13.8		5.9	6.3	6.5		8
	5	21.2	20.1	20.3	20.3	20.7			18.4	16.2	14.6		14.6	16.9		6.2	7.1	7.4		10.2
	6	24.3	24.2	24	21.4	22.1			19.8	18.9	17.6		16.9	19.8		7.3	8.4	8.9		11.1
	8	24.6	23	24.9	24.7	25.5	24.6	25.6	21.8	20.7	19.7	20.4				11.58	10.2			10.9
	20	31.5	21.3	29.9	33.4	33.2	22		22	21.8	23	23.6	24.4
	55	33.5	27.1	26.1	31.2	39.3			20.6	18.1	22.4	22.9
	Female
	Age (Weeks)	Wildtype						R487G						R86S
	1	3.3	5.6	3.6	4.4									3.5	3.9	4.3
	2	7.7	7.3	6				5.6				5		4.6	4.3	4.8	3.2	3.7
	3	10.3	10.8	6.3	6.2	8.9		6.5	5.3	7.2	5.6	5.3
	4	12.8	13.4	10.4		14.5		10.6	8.8	9.3
	5	15.3	13.9					13.7	12.5		15.8	13.1		6.1
	6	16.2		15.5	16	17.3		14	16.5	16	18.4	15.1
	8	18.1	17.8	19	18	20.6		16.9	16	14.4	16.3	19
	20	25.4	29.9	23.2	23.1	27.2		18.1	17.6	18.7	19.8	20.1
	55	19.3	22.4	40.3	38.8	42.3		18.6	30	16.2	21.6

## Sheet: Figure 1e
Figure 1e	Wire Hang. Latency (s)
		WT	R487G	R86S
		60	60	2
		60	16	4
		42	18	3
		60	6
		60	13
		60	21
		47	29
		60	33.5
		60	60
		60	60
		21
		60
		30
		48
		60
		60

## Sheet: Figure 2f
Figure 2f	Neuromuscular junction %innervation quantification
Age (weeks)	Genotype	% Innervated					% Partially Innervated					% Denervated
8	WT	92.3	95.5056	97.4576	97.4576		5.7	4.49438	2.54237	2.54237		1.9	0	0	0
8	R487G	1.06	27.2	8.51064	15.2778	0	10.63	4.5	18.0851	11.1111	5.08475	88.29	68.2	73.4043	73.6111	94.9153
8	R86S	3	0				21	3				76	97
55	WT	89.3	78.9	94	88.3		8	15.8	4	5		2.6	5.3	2	6.66
55	R487G	5.7	0	3.19149			17.3	3.3	14.8936			76.9	96.6	81.9149

## Sheet: Figure 2o
Figure 2o	Femoral Motor Myelinated Axon Counts
	8 Weeks
	WT	R487G	R86S
	521	408	402
	522	405.5	364
	525	450	331
	488	430.5	296
	540.5	406.5
	539.5	431
	507	468
	528
	549
	55 Weeks
	WT	R487G
	548	461
	551	471
	574	410
	556	409
	561
	548

## Sheet: Figure 2p
	Figure 2p	L4 Ventral Root Myelinated Axon Counts
		8 weeks
		WT	R487G	R86S
		827	722	543
		969	681	578
		847	651	441
		945	829
		811
		55 weeks
		WT	R487G
		839	555
		954	547
		905	500
		851	528

## Sheet: Figure 3c
	Figure 3c	Growth Curves
		Age (days)	WT											D106*
		1	1.5	1.3	1.5	1.3	1.3	1.3	1.2	1.5				1.2	1.3	1.5	1.4
		7	5.9	5.7	5.4	4.5	4							3	2.8	2.7	2
		11	7.8	6.2	7.6	7.4	8.4							2	2.3	2.1	2.1	2.1	2.4	2.1

## Sheet: Figure 3e
	Figure 3e	Femoral Motor and Sensory Myelinated Axon Counts
		Motor		Sensory
		WT	D106*	WT	D106*
		507.5	317	587	463.5
		518	311	581	494
		485	294	630	490
			316		382
					355
					371

## Sheet: Figure 4f
	Figure 4f	Relative HA intensity
		Biological replicate #1_01-8-18 WB2						Key	2Aa=HA-2Aa_K2klessR12, 27Aa=HA-27Aa_K2klessR12, 36Aa=HA-36Aa_K2klessR12
			lane #		HA intensity	HA in %				Pgk1 control	PGK in %
		2Aa+rqc2Δ+aaa	1	8932660	8932.66	1		1	20149593	20149.6	0.79
		2Aa+rqc2Δ+R88S	2	5859024	5859.02	0.66		2	19808957	19809	0.78
		2Aa+rqc2Δ+K534G	3	6026731	6026.73	0.67		3	22511028	22511	0.88
		2Aa+rqc2Δ+Rqc2WT	4	3880418	3880.42	0.43		4	21865442	21865.4	0.86
		27Aa+rqc2Δ+aaa	5	4907296	4907.3	0.55		5	25244220	25244.2	0.99
		27Aa+rqc2Δ+R88S	6	3387104	3387.1	0.38		6	23199927	23199.9	0.91
		27Aa+rqc2Δ+K534G	7	4220296	4220.3	0.47		7	22305321	22305.3	0.88
		27Aa+rqc2Δ+Rqc2WT	8	3440054	3440.05	0.39		8	25454756	25454.8	1
		36Aa+rqc2Δ+aaa	9	3182518	3182.52	0.36		9	25117049	25117	0.99
		36Aa+rqc2Δ+R88S	10	2650104	2650.1	0.3		10	24243856	24243.9	0.95
		36Aa+rqc2Δ+K534G	11	2526397	2526.4	0.28		11	22105492	22105.5	0.87
		36Aa+rqc2Δ+Rqc2WT	12	2156569	2156.57	0.24		12	20720371	20720.4	0.81
		Biological replicate #2_01-8-18 WB3
			lane #		HA intensity	HA in %				Pgk1 control	PGK in %
		2Aa+rqc2Δ+aaa	1	9249075	9249.08	1		1	18000522	18000.5	0.7
		2Aa+rqc2Δ+R88S	2	7180631	7180.63	0.78		2	19841179	19841.2	0.77
		2Aa+rqc2Δ+K534G	3	6699803	6699.8	0.72		3	22826785	22826.8	0.89
		2Aa+rqc2Δ+Rqc2WT	4	3619539	3619.54	0.39		4	25416978	25417	0.99
		27Aa+rqc2Δ+aaa	5	3173640	3173.64	0.34		5	25402342	25402.3	0.99
		27Aa+rqc2Δ+R88S	6	2398326	2398.33	0.26		6	25100927	25100.9	0.98
		27Aa+rqc2Δ+K534G	7	1836255	1836.26	0.2		7	24666271	24666.3	0.96
		27Aa+rqc2Δ+Rqc2WT	8	1397426	1397.43	0.15		8	24296149	24296.2	0.94
		36Aa+rqc2Δ+aaa	9	2040740	2040.74	0.22		9	25736049	25736	1
		36Aa+rqc2Δ+R88S	10	1456962	1456.96	0.16		10	24792099	24792.1	0.96
		36Aa+rqc2Δ+K534G	11	1500497	1500.5	0.16		11	24125200	24125.2	0.94
		36Aa+rqc2Δ+Rqc2WT	12	1143598	1143.6	0.12		12	21319250	21319.2	0.83
		Biological replicate #3_26-7-18 WB2
			lane #		HA intensity	HA in %				Pgk1 control	PGK in %
		2Aa+rqc2Δ+aaa	1	17559622	17559.6	1		1	18743986	18744	1
		2Aa+rqc2Δ+R88S	2	9550723	9550.72	0.54		2	18533986	18534	0.99
		2Aa+rqc2Δ+K534G	3	8534702	8534.7	0.49		3	17653986	17654	0.94
		2Aa+rqc2Δ+Rqc2WT	4	5577317	5577.32	0.32		4	16681744	16681.7	0.89
		27Aa+rqc2Δ+aaa	5	8137652	8137.65	0.46		5	16056451	16056.5	0.86
		27Aa+rqc2Δ+R88S	6	4844832	4844.83	0.28		6	15985986	15986	0.85
		27Aa+rqc2Δ+K534G	7	4048347	4048.35	0.23		7	14175744	14175.7	0.76
		27Aa+rqc2Δ+Rqc2WT	8	4093811	4093.81	0.23		8	11878966	11879	0.63
		36Aa+rqc2Δ+aaa	9	4584246	4584.25	0.26		9	14767329	14767.3	0.79
		36Aa+rqc2Δ+R88S	10	2094477	2094.48	0.12		10	15456986	15457	0.82
		36Aa+rqc2Δ+K534G	11	1694406	1694.41	0.1		11	17199865	17199.9	0.92
		36Aa+rqc2Δ+Rqc2WT	12	3008376	3008.38	0.17		12	16020744	16020.7	0.85

## Sheet: Supp. 1b
	Supplementary Figure 1b			Growth Curve Heterozygous Male
			Age(w)	WT							R86S/+							R487G/+
			2	7.8	7.4	8.2	8.1	8.2			6.8	7	6.1					6.6	7.1	7.1	6.9	6.8
			3	12.4	9.1	8.8	9.6	10.2			9.8	9.4	8					9.9	8.8	10.5	9.4	7.2
			4	14.4	13.2	15.1	17.7	15.9			14.4	13.7	13.4					12.1	16.8	13.2	13.9
			5	20.5	20.1	20.3	20.3	20.7	19.1		20.6	20.2	17.3					16.7	19.9	18.5	17.7	18	20
			6	20.1	20.3	19.6	20.5	21	21.1		20.6	17.3	17.2	17.3	21.2	24.2		21.1	21.7	21.4	19.8	21.3
			7	21.4	22.3	21.2	21.7	22.7	23.9		24.3	24.1	23.7					19.9	20.7	21.6	22.2	22.7
			8	25.6	26.7	26.6					24.3			23.4	24.1	26.6		24.9	25.4	24.7	24.2	25.3
			55			48.4	43.6	40										40.3	44.6	48.5	37.7	38.4

## Sheet: Supp. 1c
	Figure 1c.	Female Growth Curve
		Wildtype														R487G Heterozygous															R86S Heterozygous
	2	7.7	6.8	6.6	6.7	6.8	6.9	6.8		6	4.4	7.4	7			8.6	7.2	5	7.4												4.6	5	5.4	6.8	7.5	7.5	7	7.3	7.1	7.7	7.2	8.3	6.4	7.4	8.1
	3	7.3	10.3	7.8	7.8	8.3	8.3	8.5	8.2	6.3	6.2	8.9	13.4	8.6		14.2	14.9	10.7	9.7	5.3	7.9	8.6	8.9								8.9	9.3	7.4	6.8	6.6	10.8	8.6	9.1	8.7	9.8	9.3	10.8	8.7	9.2	10.1
	4	10.8	12.8	12.9	13.5	13.7	13.3			10.4	8.3	14.5				18.1	13.8	11.7	12.7	14.5											11.6	11.9	9.7	9.5	12.1	13.8	14.7	1.9	14.5	14.6
	5	15.3	16.3	16.1	18.5					13.9						18.4	15.8	13.1	14.8												17.6	17.7	16.5	17.4	15.4	16.1	16.1
	6	16.2	17.1	17	18.8	18.5	18.9			15.5	17.3	16	20.6			18.9	16.1	15.1	17.3												15.4	14.6	14.5	17	17.2	19.2	19.6	19.1
	7	20	18.8	19.6	18.4											21.9	17.3														18.5	19.2
	8	26	18.1	19	20.4	21.3	20.6	24.7	21.6							20	18.6	17.7	20.6	19.6	18.3										18.2	17.1	20	19.8
	55	32.1	33	30.4													28	25.6	25.2

[truncated: 12 more sheets: Supp. 2, Supp. 4a, Supp. 4c, Supp. 4d, Supp. 5a, Supp. 5e, Supp. 6a, Supp. 7, Supp. 8b, Supp. 8e, Supp. 8j, Supp. 8k]
